# Supplementary material for: The Large Scale Structure of Human Metabolism Reveals Resilience via Extensive Signaling Crosstalk
Source: Front Physiol. 2020 Dec 16;11:588012. doi: 10.3389/fphys.2020.588012 (PMC7772240; doi:10.3389/fphys.2020.588012)
Supplement: Supplementary file 2 [file Data_Sheet_1.CSV]

ID	comunity	pathway	pValue	ncomu	npath	namepathway	section	subsection
PRKACB.hsa04723	PRKACB	hsa04723	5.8474233544945e-26	473	111	Retrograde endocannabinoid signaling	Organismal Systems	Nervous system
PRKACB.hsa04740	PRKACB	hsa04740	0	473	447	Olfactory transduction	Organismal Systems	Sensory system
PDGFRB.hsa04630	PDGFRB	hsa04630	2.52428373353266e-181	122	161	JakSTAT signaling pathway	Environmental Information Processing	Signal transduction
HRAS.hsa04012	HRAS	hsa04012	5.54290996608591e-23	164	85	ErbB signaling pathway	Environmental Information Processing	Signal transduction
HRAS.hsa04014	HRAS	hsa04014	2.54657035623057e-108	164	233	Ras signaling pathway	Environmental Information Processing	Signal transduction
HRAS.hsa04144	HRAS	hsa04144	3.34471064658277e-24	164	95	Endocytosis	Environmental Information Processing	Transport and catabolism
HRAS.hsa04722	HRAS	hsa04722	1.87598642936157e-21	164	117	Neurotrophin signaling pathway	Organismal Systems	Nervous system
HRAS.hsa05206	HRAS	hsa05206	1.60084079186289e-10	164	260	MicroRNAs in cancer	Human Diseases	Cancer overview
GNAI1.hsa04020	GNAI1	hsa04020	2.18491452782596e-41	151	130	Calcium signaling pathway	Environmental Information Processing	Signal transduction
GNAI1.hsa04022	GNAI1	hsa04022	5.27063514121557e-29	151	173	cGMPPKG signaling pathway	Environmental Information Processing	Signal transduction
GNAI1.hsa04072	GNAI1	hsa04072	8.80187606250057e-45	151	128	Phospholipase D signaling pathway	Environmental Information Processing	Signal transduction
GNAI1.hsa04725	GNAI1	hsa04725	1.00758503793383e-52	151	99	Cholinergic synapse	Organismal Systems	Nervous system
GNAI1.hsa04730	GNAI1	hsa04730	1.50161897081236e-14	151	56	Longterm depression	Organismal Systems	Nervous system
ITGB3.hsa04015	ITGB3	hsa04015	3.50492529556539e-09	139	211	Rap1 signaling pathway	Environmental Information Processing	Signal transduction
ITGB3.hsa04510	ITGB3	hsa04510	5.49755281653334e-105	139	199	Focal adhesion	Environmental Information Processing	Cellular community
ITGB3.hsa05205	ITGB3	hsa05205	2.5592264197617e-11	139	199	Proteoglycans in cancer	Human Diseases	Cancer overview
ITGB3.hsa05206	ITGB3	hsa05206	2.43252422630324e-08	139	260	MicroRNAs in cancer	Human Diseases	Cancer overview
ITGB3.hsa05416	ITGB3	hsa05416	2.79081954156621e-08	139	27	Viral myocarditis	Human Diseases	Cardiovascular disease
MAPK1.hsa04010	MAPK1	hsa04010	2.7533060111919e-58	151	295	MAPK signaling pathway	Environmental Information Processing	Signal transduction
MAPK1.hsa04210	MAPK1	hsa04210	1.88059459611653e-12	151	129	Apoptosis	Environmental Information Processing	Cell growth and death
MAPK1.hsa04218	MAPK1	hsa04218	5.0621934704866e-12	151	152	Cellular senescence	Environmental Information Processing	Cell growth and death
MAPK1.hsa05014	MAPK1	hsa05014	4.2158564440055e-11	151	53	Amyotrophic lateral sclerosis (ALS)	Human Diseases	Neurodegenerative disease
MAPK1.hsa05131	MAPK1	hsa05131	3.41788951880998e-16	151	54	Shigellosis	Human Diseases	Infectious disease bacterial
MAPK1.hsa05146	MAPK1	hsa05146	5.10579497231195e-08	151	37	Amoebiasis	Human Diseases	Infectious disease parasitic
MAPK1.hsa05152	MAPK1	hsa05152	6.33822124784477e-15	151	184	Tuberculosis	Human Diseases	Infectious disease bacterial
MAPK1.hsa05164	MAPK1	hsa05164	1.55480205208674e-11	151	128	Influenza A	Human Diseases	Infectious disease viral
PIK3R2.hsa04015	PIK3R2	hsa04015	4.66202114232283e-36	129	211	Rap1 signaling pathway	Environmental Information Processing	Signal transduction
PIK3R2.hsa04072	PIK3R2	hsa04072	4.65141204086108e-16	129	128	Phospholipase D signaling pathway	Environmental Information Processing	Signal transduction
PIK3R2.hsa04611	PIK3R2	hsa04611	1.35645946783697e-16	129	136	Platelet activation	Organismal Systems	Immune system
PIK3R2.hsa04650	PIK3R2	hsa04650	1.26034492436771e-24	129	128	Natural killer cell mediated cytotoxicity	Organismal Systems	Immune system
PIK3R2.hsa04660	PIK3R2	hsa04660	4.50844067447728e-22	129	103	T cell receptor signaling pathway	Organismal Systems	Immune system
PIK3R2.hsa04662	PIK3R2	hsa04662	8.50277007186938e-21	129	80	B cell receptor signaling pathway	Organismal Systems	Immune system
PIK3R2.hsa04666	PIK3R2	hsa04666	4.79313399177149e-25	129	101	Fc gamma Rmediated phagocytosis	Organismal Systems	Immune system
PIK3R2.hsa04670	PIK3R2	hsa04670	8.79328654434036e-29	129	105	Leukocyte transendothelial migration	Organismal Systems	Immune system
PIK3R2.hsa04810	PIK3R2	hsa04810	6.23995779835069e-18	129	216	Regulation of actin cytoskeleton	Environmental Information Processing	Cell motility
PIK3R2.hsa04933	PIK3R2	hsa04933	1.71517498032669e-14	129	104	AGERAGE signaling pathway in diabetic complications	Human Diseases	Endocrine and metabolic disease
PIK3R2.hsa05100	PIK3R2	hsa05100	4.38396474890302e-16	129	53	Bacterial invasion of epithelial cells	Human Diseases	Infectious disease bacterial
PPP1CA.hsa04020	PPP1CA	hsa04020	6.26492294087379e-15	98	130	Calcium signaling pathway	Environmental Information Processing	Signal transduction
PPP1CA.hsa04024	PPP1CA	hsa04024	2.23463993698079e-16	98	229	cAMP signaling pathway	Environmental Information Processing	Signal transduction
PPP1CA.hsa04114	PPP1CA	hsa04114	9.3978309898421e-11	98	124	Oocyte meiosis	Environmental Information Processing	Cell growth and death
PPP1CA.hsa04330	PPP1CA	hsa04330	1.31111564117586e-08	98	48	Notch signaling pathway	Environmental Information Processing	Signal transduction
PPP1CA.hsa04713	PPP1CA	hsa04713	1.01461863372516e-23	98	91	Circadian entrainment	Organismal Systems	Environmental adaptation
PPP1CA.hsa04724	PPP1CA	hsa04724	9.21941602229755e-16	98	101	Glutamatergic synapse	Organismal Systems	Nervous system
PPP1CA.hsa04910	PPP1CA	hsa04910	3.81659186055189e-23	98	139	Insulin signaling pathway	Organismal Systems	Endocrine system
PPP1CA.hsa04931	PPP1CA	hsa04931	6.81827984291638e-17	98	103	Insulin resistance	Human Diseases	Endocrine and metabolic disease
PPP1CA.hsa05418	PPP1CA	hsa05418	7.74505072822063e-11	98	144	Fluid shear stress and atherosclerosis	Human Diseases	Cardiovascular disease
HDAC1.hsa05034	HDAC1	hsa05034	5.6635633405099e-89	64	170	Alcoholism	Human Diseases	Substance dependence
CXCR1.hsa04062	CXCR1	hsa04062	5.64744992294428e-108	74	191	Chemokine signaling pathway	Organismal Systems	Immune system
PPP2CA.hsa04261	PPP2CA	hsa04261	1.76772665087381e-52	59	155	Adrenergic signaling in cardiomyocytes	Organismal Systems	Circulatory system
DRD2.hsa04024	DRD2	hsa04024	4.30309252749006e-80	98	229	cAMP signaling pathway	Environmental Information Processing	Signal transduction
DRD2.hsa04080	DRD2	hsa04080	6.94813025164015e-29	98	43	Neuroactive ligandreceptor interaction	Environmental Information Processing	Signaling molecules and interaction
DRD2.hsa04742	DRD2	hsa04742	5.69851997206801e-14	98	76	Taste transduction	Organismal Systems	Sensory system
DRD2.hsa05033	DRD2	hsa05033	5.23836230418334e-11	98	38	Nicotine addiction	Human Diseases	Substance dependence
C00020.hsa00230	C00020	hsa00230	2.19556821937835e-94	160	181	Purine metabolism	Metabolism	Nucleotide metabolism
C00020.hsa00240	C00020	hsa00240	7.95997964849725e-95	160	94	Pyrimidine metabolism	Metabolism	Nucleotide metabolism
C00020.hsa00760	C00020	hsa00760	5.16927961419862e-33	160	43	Nicotinate and nicotinamide metabolism	Metabolism	Metabolism of cofactors and vitamins
C00020.hsa00983	C00020	hsa00983	2.81374839770771e-28	160	116	Drug metabolism other enzymes	Metabolism	Xenobiotics biodegradation and metabolism
AKT2.hsa04150	AKT2	hsa04150	3.83722922836521e-19	85	143	mTOR signaling pathway	Environmental Information Processing	Signal transduction
AKT2.hsa04151	AKT2	hsa04151	9.73048616586303e-08	85	348	PI3KAkt signaling pathway	Environmental Information Processing	Signal transduction
AKT2.hsa04152	AKT2	hsa04152	1.5325993140993e-56	85	109	AMPK signaling pathway	Environmental Information Processing	Signal transduction
AKT2.hsa04210	AKT2	hsa04210	3.18711020772407e-08	85	129	Apoptosis	Environmental Information Processing	Cell growth and death
C00951.hsa00140	C00951	hsa00140	1.97737614142684e-62	78	144	Steroid hormone biosynthesis	Metabolism	Lipid metabolism
C00951.hsa00980	C00951	hsa00980	7.56513046465058e-34	78	139	Metabolism of xenobiotics by cytochrome P450	Metabolism	Xenobiotics biodegradation and metabolism
DVL1.hsa04310	DVL1	hsa04310	7.63204797052144e-117	79	154	Wnt signaling pathway	Environmental Information Processing	Signal transduction
CYP2E1.hsa00980	CYP2E1	hsa00980	1.73505351332306e-77	71	139	Metabolism of xenobiotics by cytochrome P450	Metabolism	Xenobiotics biodegradation and metabolism
CREB1.hsa04151	CREB1	hsa04151	3.9469075938897e-13	38	348	PI3KAkt signaling pathway	Environmental Information Processing	Signal transduction
CREB1.hsa04925	CREB1	hsa04925	1.98936568686414e-27	38	70	Aldosterone synthesis and secretion	Organismal Systems	Endocrine system
RXRA.hsa01212	RXRA	hsa01212	6.59292435547886e-11	97	144	Fatty acid metabolism	Metabolism	Global and overview maps
RXRA.hsa03320	RXRA	hsa03320	3.42490142042227e-107	97	80	PPAR signaling pathway	Organismal Systems	Endocrine system
RXRA.hsa04919	RXRA	hsa04919	4.9588809317333e-21	97	118	Thyroid hormone signaling pathway	Organismal Systems	Endocrine system
TRAF6.hsa04064	TRAF6	hsa04064	3.29368436112273e-52	91	78	NFkappa B signaling pathway	Environmental Information Processing	Signal transduction
TRAF6.hsa04217	TRAF6	hsa04217	5.17396329533052e-14	91	157	Necroptosis	Environmental Information Processing	Cell growth and death
TRAF6.hsa04621	TRAF6	hsa04621	2.96761508504431e-27	91	151	NODlike receptor signaling pathway	Organismal Systems	Immune system
TRAF6.hsa04622	TRAF6	hsa04622	1.86323364252528e-42	91	69	RIGIlike receptor signaling pathway	Organismal Systems	Immune system
TRAF6.hsa04660	TRAF6	hsa04660	3.02544260363214e-11	91	103	T cell receptor signaling pathway	Organismal Systems	Immune system
TRAF6.hsa04668	TRAF6	hsa04668	1.34327993046912e-20	91	73	TNF signaling pathway	Environmental Information Processing	Signal transduction
TRAF6.hsa05131	TRAF6	hsa05131	1.98806784187936e-12	91	54	Shigellosis	Human Diseases	Infectious disease bacterial
TRAF6.hsa05152	TRAF6	hsa05152	6.74028820620124e-08	91	184	Tuberculosis	Human Diseases	Infectious disease bacterial
TRAF6.hsa05162	TRAF6	hsa05162	8.22900389388871e-19	91	104	Measles	Human Diseases	Infectious disease viral
TRAF6.hsa05168	TRAF6	hsa05168	3.52673611314011e-23	91	103	Herpes simplex virus 1 infection	Human Diseases	Infectious disease viral
PPP3CA.hsa04114	PPP3CA	hsa04114	5.25488563955101e-47	52	124	Oocyte meiosis	Environmental Information Processing	Cell growth and death
PPP3CA.hsa05014	PPP3CA	hsa05014	2.25586092225026e-17	52	53	Amyotrophic lateral sclerosis (ALS)	Human Diseases	Neurodegenerative disease
MYC.hsa04310	MYC	hsa04310	8.51943159161903e-31	57	154	Wnt signaling pathway	Environmental Information Processing	Signal transduction
MYC.hsa04390	MYC	hsa04390	5.05826137429448e-38	57	152	Hippo signaling pathway	Environmental Information Processing	Signal transduction
EHHADH.hsa00280	EHHADH	hsa00280	2.9675205435992e-60	129	86	Valine leucine and isoleucine degradation	Metabolism	Amino acid metabolism
EHHADH.hsa00430	EHHADH	hsa00430	1.25523597043021e-11	129	19	Taurine and hypotaurine metabolism	Metabolism	Metabolism of other amino acids
EHHADH.hsa00592	EHHADH	hsa00592	3.01185807090116e-14	129	37	alphaLinolenic acid metabolism	Metabolism	Lipid metabolism
EHHADH.hsa00650	EHHADH	hsa00650	1.42779372502802e-48	129	43	Butanoate metabolism	Metabolism	Carbohydrate metabolism
EHHADH.hsa01200	EHHADH	hsa01200	1.07382062746049e-10	129	167	Carbon metabolism	Metabolism	Global and overview maps
EHHADH.hsa01212	EHHADH	hsa01212	1.91969427195129e-55	129	144	Fatty acid metabolism	Metabolism	Global and overview maps
C00219.hsa00564	C00219	hsa00564	8.25830362530026e-50	61	123	Glycerophospholipid metabolism	Metabolism	Lipid metabolism
C00219.hsa00565	C00219	hsa00565	5.25805955950051e-73	61	65	Ether lipid metabolism	Metabolism	Lipid metabolism
C00219.hsa04750	C00219	hsa04750	1.0027682895496e-12	61	122	Inflammatory mediator regulation of TRP channels	Organismal Systems	Sensory system
HLAA.hsa04514	HLAA	hsa04514	1.15821279611624e-25	62	123	Cell adhesion molecules (CAMs)	Environmental Information Processing	Signaling molecules and interaction
HLAA.hsa04612	HLAA	hsa04612	1.85356943810079e-83	62	50	Antigen processing and presentation	Organismal Systems	Immune system
HLAA.hsa05152	HLAA	hsa05152	4.62613246493892e-20	62	184	Tuberculosis	Human Diseases	Infectious disease bacterial
HLAA.hsa05332	HLAA	hsa05332	7.69933900124116e-41	62	26	Graftversushost disease	Human Diseases	Immune disease
SMAD2.hsa04060	SMAD2	hsa04060	1.52245770116159e-36	82	281	Cytokinecytokine receptor interaction	Environmental Information Processing	Signaling molecules and interaction
SMAD2.hsa04350	SMAD2	hsa04350	1.30202234509491e-81	82	74	TGFbeta signaling pathway	Environmental Information Processing	Signal transduction
SMAD2.hsa04520	SMAD2	hsa04520	1.02443412588326e-11	82	68	Adherens junction	Environmental Information Processing	Cellular community
STAT1.hsa04630	STAT1	hsa04630	6.0737006258833e-25	59	161	JakSTAT signaling pathway	Environmental Information Processing	Signal transduction
STAT1.hsa04917	STAT1	hsa04917	5.29331469035392e-25	59	70	Prolactin signaling pathway	Organismal Systems	Endocrine system
STAT1.hsa05160	STAT1	hsa05160	1.05838178002047e-16	59	128	Hepatitis C	Human Diseases	Infectious disease viral
STAT1.hsa05162	STAT1	hsa05162	2.43465132561009e-15	59	104	Measles	Human Diseases	Infectious disease viral
CDKN1A.hsa04110	CDKN1A	hsa04110	7.73971285660755e-30	74	123	Cell cycle	Environmental Information Processing	Cell growth and death
CDKN1A.hsa04114	CDKN1A	hsa04114	5.00360481121663e-22	74	124	Oocyte meiosis	Environmental Information Processing	Cell growth and death
CDKN1A.hsa04218	CDKN1A	hsa04218	2.24644282508599e-21	74	152	Cellular senescence	Environmental Information Processing	Cell growth and death
CDKN1A.hsa05206	CDKN1A	hsa05206	3.13431799143563e-23	74	260	MicroRNAs in cancer	Human Diseases	Cancer overview
PRKCA.hsa04115	PRKCA	hsa04115	2.45948767974394e-27	78	71	p53 signaling pathway	Environmental Information Processing	Cell growth and death
PRKCA.hsa05206	PRKCA	hsa05206	3.59004784315681e-39	78	260	MicroRNAs in cancer	Human Diseases	Cancer overview
PAK1.hsa04012	PAK1	hsa04012	1.54113189644153e-10	48	85	ErbB signaling pathway	Environmental Information Processing	Signal transduction
PAK1.hsa04270	PAK1	hsa04270	1.23267256749768e-19	48	134	Vascular smooth muscle contraction	Organismal Systems	Circulatory system
PAK1.hsa04810	PAK1	hsa04810	4.84607835749582e-40	48	216	Regulation of actin cytoskeleton	Environmental Information Processing	Cell motility
CAMK2A.hsa04022	CAMK2A	hsa04022	4.36397853720569e-09	34	173	cGMPPKG signaling pathway	Environmental Information Processing	Signal transduction
CAMK2A.hsa04024	CAMK2A	hsa04024	4.4503734333157e-09	34	229	cAMP signaling pathway	Environmental Information Processing	Signal transduction
CAMK2A.hsa04217	CAMK2A	hsa04217	1.09506533820135e-13	34	157	Necroptosis	Environmental Information Processing	Cell growth and death
CAMK2A.hsa04750	CAMK2A	hsa04750	1.38868691333749e-10	34	122	Inflammatory mediator regulation of TRP channels	Organismal Systems	Sensory system
RAB7A.hsa04145	RAB7A	hsa04145	2.61608016134522e-62	38	32	Phagosome	Environmental Information Processing	Transport and catabolism
RAB7A.hsa04210	RAB7A	hsa04210	3.51435521568497e-17	38	129	Apoptosis	Environmental Information Processing	Cell growth and death
FOXO1.hsa04010	FOXO1	hsa04010	4.23743323985849e-08	48	295	MAPK signaling pathway	Environmental Information Processing	Signal transduction
FOXO1.hsa04068	FOXO1	hsa04068	3.52542226632397e-48	48	129	FoxO signaling pathway	Environmental Information Processing	Signal transduction
FOXO1.hsa04213	FOXO1	hsa04213	4.14652731118305e-15	48	63	Longevity regulating pathway multiple species	Organismal Systems	Aging
CYP3A4.hsa00591	CYP3A4	hsa00591	1.61580602788616e-08	104	33	Linoleic acid metabolism	Metabolism	Lipid metabolism
CYP3A4.hsa00830	CYP3A4	hsa00830	1.30184795794636e-09	104	80	Retinol metabolism	Metabolism	Metabolism of cofactors and vitamins
CYP3A4.hsa00980	CYP3A4	hsa00980	3.53682867686938e-48	104	139	Metabolism of xenobiotics by cytochrome P450	Metabolism	Xenobiotics biodegradation and metabolism
CYP3A4.hsa00982	CYP3A4	hsa00982	1.83736306607075e-59	104	126	Drug metabolism cytochrome P450	Metabolism	Xenobiotics biodegradation and metabolism
CREBBP.hsa00051	CREBBP	hsa00051	3.27932633389739e-17	42	50	Fructose and mannose metabolism	Metabolism	Carbohydrate metabolism
CREBBP.hsa04066	CREBBP	hsa04066	3.635610381615e-37	42	118	HIF1 signaling pathway	Environmental Information Processing	Signal transduction
DGAT1.hsa00010	DGAT1	hsa00010	1.76644185281787e-09	55	94	Glycolysis Gluconeogenesis	Metabolism	Carbohydrate metabolism
DGAT1.hsa00830	DGAT1	hsa00830	1.74619942610789e-73	55	80	Retinol metabolism	Metabolism	Metabolism of cofactors and vitamins
DGAT1.hsa00982	DGAT1	hsa00982	1.27446655917689e-10	55	126	Drug metabolism cytochrome P450	Metabolism	Xenobiotics biodegradation and metabolism
HAT1.hsa05034	HAT1	hsa05034	1.13516340466986e-55	33	170	Alcoholism	Human Diseases	Substance dependence
CLDN24.hsa04514	CLDN24	hsa04514	4.64917932377368e-44	24	123	Cell adhesion molecules (CAMs)	Environmental Information Processing	Signaling molecules and interaction
GABARAP.hsa04137	GABARAP	hsa04137	5.10383326374481e-20	51	62	Mitophagy animal	Environmental Information Processing	Transport and catabolism
GABARAP.hsa04140	GABARAP	hsa04140	1.30148439229724e-16	51	125	Autophagy animal	Environmental Information Processing	Transport and catabolism
GABARAP.hsa04727	GABARAP	hsa04727	4.22861188864072e-37	51	67	GABAergic synapse	Organismal Systems	Nervous system
BCL2.hsa04210	BCL2	hsa04210	8.15926188698608e-43	37	129	Apoptosis	Environmental Information Processing	Cell growth and death
BCL2.hsa04217	BCL2	hsa04217	9.93297704887162e-12	37	157	Necroptosis	Environmental Information Processing	Cell growth and death
BCL2.hsa04621	BCL2	hsa04621	2.90060627565504e-09	37	151	NODlike receptor signaling pathway	Organismal Systems	Immune system
FUT3.hsa00515	FUT3	hsa00515	1.10522335932856e-17	82	33	Mannose type Oglycan biosynthesis	Metabolism	Glycan biosynthesis and metabolism
FUT3.hsa00601	FUT3	hsa00601	2.6124709738247e-136	82	73	Glycosphingolipid biosynthesis lacto and neolacto series	Metabolism	Glycan biosynthesis and metabolism
FUT3.hsa00603	FUT3	hsa00603	3.3983666956979e-08	82	30	Glycosphingolipid biosynthesis globo and isoglobo series	Metabolism	Glycan biosynthesis and metabolism
PRKG1.hsa04022	PRKG1	hsa04022	3.74458871536621e-30	34	173	cGMPPKG signaling pathway	Environmental Information Processing	Signal transduction
PRKG1.hsa04960	PRKG1	hsa04960	1.87533515628801e-25	34	34	Aldosteroneregulated sodium reabsorption	Organismal Systems	Excretory system
PRKG1.hsa04978	PRKG1	hsa04978	2.42853798053978e-11	34	27	Mineral absorption	Organismal Systems	Digestive system
PPA2.hsa00190	PPA2	hsa00190	4.15012565549443e-106	57	45	Oxidative phosphorylation	Metabolism	Energy metabolism
PPA2.hsa04150	PPA2	hsa04150	5.56715342734165e-19	57	143	mTOR signaling pathway	Environmental Information Processing	Signal transduction
ESR1.hsa04915	ESR1	hsa04915	3.40296257293241e-65	36	133	Estrogen signaling pathway	Organismal Systems	Endocrine system
CYP11B2.hsa00140	CYP11B2	hsa00140	7.36344966330435e-116	74	144	Steroid hormone biosynthesis	Metabolism	Lipid metabolism
ITPR1.hsa00562	ITPR1	hsa00562	2.04142014347251e-38	40	96	Inositol phosphate metabolism	Metabolism	Carbohydrate metabolism
ITPR1.hsa04724	ITPR1	hsa04724	1.36285326720554e-13	40	101	Glutamatergic synapse	Organismal Systems	Nervous system
SREBF1.hsa00010	SREBF1	hsa00010	6.19230946404141e-19	40	94	Glycolysis Gluconeogenesis	Metabolism	Carbohydrate metabolism
SREBF1.hsa00500	SREBF1	hsa00500	4.65919432772954e-17	40	54	Starch and sucrose metabolism	Metabolism	Carbohydrate metabolism
SREBF1.hsa00520	SREBF1	hsa00520	1.26247634127363e-25	40	81	Amino sugar and nucleotide sugar metabolism	Metabolism	Carbohydrate metabolism
SREBF1.hsa04931	SREBF1	hsa04931	5.47872665504017e-12	40	103	Insulin resistance	Human Diseases	Endocrine and metabolic disease
SYK.hsa04380	SYK	hsa04380	3.10547400596515e-39	32	125	Osteoclast differentiation	Organismal Systems	Development and regeneration
MTOR.hsa04140	MTOR	hsa04140	2.89864371318147e-26	27	125	Autophagy animal	Environmental Information Processing	Transport and catabolism
MTOR.hsa04150	MTOR	hsa04150	3.20759913892321e-27	27	143	mTOR signaling pathway	Environmental Information Processing	Signal transduction
PABPC4L.hsa03013	PABPC4L	hsa03013	1.35915388682924e-43	46	121	RNA transport	Genetic Information Processing	Translation
PABPC4L.hsa03018	PABPC4L	hsa03018	8.27622029834866e-42	46	18	RNA degradation	Genetic Information Processing	Folding sorting and degradation
CSNK1E.hsa04390	CSNK1E	hsa04390	4.57042567817762e-12	28	152	Hippo signaling pathway	Environmental Information Processing	Signal transduction
CSNK1E.hsa04710	CSNK1E	hsa04710	1.21841235799164e-30	28	30	Circadian rhythm	Organismal Systems	Environmental adaptation
CSNK1E.hsa05160	CSNK1E	hsa05160	7.62644767486395e-10	28	128	Hepatitis C	Human Diseases	Infectious disease viral
MAOA.hsa00340	MAOA	hsa00340	1.26509671957599e-12	45	39	Histidine metabolism	Metabolism	Amino acid metabolism
MAOA.hsa00350	MAOA	hsa00350	2.49214038388651e-39	45	77	Tyrosine metabolism	Metabolism	Amino acid metabolism
MAOA.hsa00380	MAOA	hsa00380	2.47020158598272e-08	45	79	Tryptophan metabolism	Metabolism	Amino acid metabolism
MAOA.hsa00982	MAOA	hsa00982	6.59287438229655e-08	45	126	Drug metabolism cytochrome P450	Metabolism	Xenobiotics biodegradation and metabolism
NFATC1.hsa04022	NFATC1	hsa04022	4.42833810241932e-18	27	173	cGMPPKG signaling pathway	Environmental Information Processing	Signal transduction
NFATC1.hsa04659	NFATC1	hsa04659	1.12753657045539e-09	27	93	Th17 cell differentiation	Organismal Systems	Immune system
BAAT.hsa01040	BAAT	hsa01040	9.88069509918763e-92	44	50	Biosynthesis of unsaturated fatty acids	Metabolism	Lipid metabolism
NOTCH3.hsa04330	NOTCH3	hsa04330	2.64249310144698e-57	33	48	Notch signaling pathway	Environmental Information Processing	Signal transduction
HES1.hsa03460	HES1	hsa03460	1.8305425955848e-48	27	40	Fanconi anemia pathway	Genetic Information Processing	Replication and repair
C00037.hsa00020	C00037	hsa00020	8.54608538715086e-28	62	50	Citrate cycle (TCA cycle)	Metabolism	Carbohydrate metabolism
C00037.hsa00260	C00037	hsa00260	1.4152863524838e-19	62	68	Glycine serine and threonine metabolism	Metabolism	Amino acid metabolism
C00037.hsa00670	C00037	hsa00670	9.52666735162314e-13	62	28	One carbon pool by folate	Metabolism	Metabolism of cofactors and vitamins
C00037.hsa01200	C00037	hsa01200	3.15098906955707e-18	62	167	Carbon metabolism	Metabolism	Global and overview maps
C02188.hsa00310	C02188	hsa00310	4.92929113375568e-89	43	85	Lysine degradation	Metabolism	Amino acid metabolism
C00641.hsa00561	C00641	hsa00561	1.96214672328648e-66	46	76	Glycerolipid metabolism	Metabolism	Lipid metabolism
C00195.hsa00600	C00195	hsa00600	9.13645435186216e-77	40	68	Sphingolipid metabolism	Metabolism	Lipid metabolism
ALDH7A1.hsa00310	ALDH7A1	hsa00310	3.71553534581075e-11	30	85	Lysine degradation	Metabolism	Amino acid metabolism
ALDH7A1.hsa00330	ALDH7A1	hsa00330	5.11465507093596e-11	30	88	Arginine and proline metabolism	Metabolism	Amino acid metabolism
ALDH7A1.hsa00380	ALDH7A1	hsa00380	3.93768690195623e-13	30	79	Tryptophan metabolism	Metabolism	Amino acid metabolism
ALDH7A1.hsa00620	ALDH7A1	hsa00620	2.58170296175926e-14	30	61	Pyruvate metabolism	Metabolism	Carbohydrate metabolism
CDK6.hsa05206	CDK6	hsa05206	6.85043110019267e-29	23	260	MicroRNAs in cancer	Human Diseases	Cancer overview
C00022.hsa00250	C00022	hsa00250	2.21498644708434e-18	50	62	Alanine aspartate and glutamate metabolism	Metabolism	Amino acid metabolism
C00022.hsa00270	C00022	hsa00270	2.06735608272886e-15	50	76	Cysteine and methionine metabolism	Metabolism	Amino acid metabolism
C00022.hsa00330	C00022	hsa00330	1.36037824876038e-11	50	88	Arginine and proline metabolism	Metabolism	Amino acid metabolism
C00022.hsa00350	C00022	hsa00350	2.19082908650563e-09	50	77	Tyrosine metabolism	Metabolism	Amino acid metabolism
C00022.hsa00360	C00022	hsa00360	8.62640125061164e-16	50	27	Phenylalanine metabolism	Metabolism	Amino acid metabolism
C00022.hsa00970	C00022	hsa00970	8.10712919208481e-09	50	89	AminoacyltRNA biosynthesis	Genetic Information Processing	Translation
C00022.hsa01200	C00022	hsa01200	1.04161251033089e-09	50	167	Carbon metabolism	Metabolism	Global and overview maps
C00022.hsa01230	C00022	hsa01230	8.64704893294352e-14	50	127	Biosynthesis of amino acids	Metabolism	Global and overview maps
WASF1.hsa04810	WASF1	hsa04810	5.14269496318032e-26	23	216	Regulation of actin cytoskeleton	Environmental Information Processing	Cell motility
C01194.hsa00562	C01194	hsa00562	5.76225529885751e-30	34	96	Inositol phosphate metabolism	Metabolism	Carbohydrate metabolism
C01194.hsa00563	C01194	hsa00563	4.61328548907646e-14	34	37	Glycosylphosphatidylinositol (GPI)anchor biosynthesis	Metabolism	Glycan biosynthesis and metabolism
C04549.hsa00562	C04549	hsa00562	1.18462902752687e-09	38	96	Inositol phosphate metabolism	Metabolism	Carbohydrate metabolism
C04549.hsa04140	C04549	hsa04140	3.29164582500638e-38	38	125	Autophagy animal	Environmental Information Processing	Transport and catabolism
EIF2S1.hsa03013	EIF2S1	hsa03013	7.41614397723629e-43	25	121	RNA transport	Genetic Information Processing	Translation
FASN.hsa00061	FASN	hsa00061	3.11477323804662e-89	44	54	Fatty acid biosynthesis	Metabolism	Lipid metabolism
FASN.hsa00780	FASN	hsa00780	6.48018171069721e-11	44	13	Biotin metabolism	Metabolism	Metabolism of cofactors and vitamins
C04637.hsa04070	C04637	hsa04070	3.19787545477538e-16	19	106	Phosphatidylinositol signaling system	Environmental Information Processing	Signal transduction
C04637.hsa04666	C04637	hsa04666	1.7350044036005e-14	19	101	Fc gamma Rmediated phagocytosis	Organismal Systems	Immune system
C04637.hsa04810	C04637	hsa04810	3.8917260166115e-11	19	216	Regulation of actin cytoskeleton	Environmental Information Processing	Cell motility
C00681.hsa00564	C00681	hsa00564	2.30779690484929e-35	21	123	Glycerophospholipid metabolism	Metabolism	Lipid metabolism
KCNMA1.hsa00590	KCNMA1	hsa00590	5.48230873298322e-23	24	99	Arachidonic acid metabolism	Metabolism	Lipid metabolism
KCNMA1.hsa04270	KCNMA1	hsa04270	1.40007440389552e-13	24	134	Vascular smooth muscle contraction	Organismal Systems	Circulatory system
CYBB.hsa04670	CYBB	hsa04670	2.06229815144134e-12	13	105	Leukocyte transendothelial migration	Organismal Systems	Immune system
MCM7.hsa04110	MCM7	hsa04110	2.29342289532523e-29	16	123	Cell cycle	Environmental Information Processing	Cell growth and death
G00023.hsa00512	G00023	hsa00512	1.66087444146871e-96	42	42	Mucin type Oglycan biosynthesis	Metabolism	Glycan biosynthesis and metabolism
C00076.hsa04260	C00076	hsa04260	2.2900064791192e-18	20	14	Cardiac muscle contraction	Organismal Systems	Circulatory system
GLI2.hsa04340	GLI2	hsa04340	3.32875358774396e-43	18	40	Hedgehog signaling pathway	Environmental Information Processing	Signal transduction
C00118.hsa00030	C00118	hsa00030	1.60034239298492e-44	40	50	Pentose phosphate pathway	Metabolism	Carbohydrate metabolism
C00118.hsa00230	C00118	hsa00230	7.91659699211549e-12	40	181	Purine metabolism	Metabolism	Nucleotide metabolism
BCKDHA.hsa00280	BCKDHA	hsa00280	8.20709155833519e-28	31	86	Valine leucine and isoleucine degradation	Metabolism	Amino acid metabolism
BCKDHA.hsa00640	BCKDHA	hsa00640	1.016939903146e-07	31	55	Propanoate metabolism	Metabolism	Carbohydrate metabolism
BCKDHA.hsa00970	BCKDHA	hsa00970	7.84320151147774e-16	31	89	AminoacyltRNA biosynthesis	Genetic Information Processing	Translation
AFDN.hsa04080	AFDN	hsa04080	1.85190500222046e-18	19	43	Neuroactive ligandreceptor interaction	Environmental Information Processing	Signaling molecules and interaction
AFDN.hsa04520	AFDN	hsa04520	1.48824225785442e-08	19	68	Adherens junction	Environmental Information Processing	Cellular community
TLR2.hsa05152	TLR2	hsa05152	3.39575373365067e-25	17	184	Tuberculosis	Human Diseases	Infectious disease bacterial
C3.hsa05150	C3	hsa05150	4.77873555160367e-46	23	28	Staphylococcus aureus infection	Human Diseases	Infectious disease bacterial
ST3GAL1.hsa00604	ST3GAL1	hsa00604	5.96958168475539e-70	33	36	Glycosphingolipid biosynthesis ganglio series	Metabolism	Glycan biosynthesis and metabolism
VAMP4.hsa04130	VAMP4	hsa04130	2.67646008085991e-46	20	25	SNARE interactions in vesicular transport	Genetic Information Processing	Folding sorting and degradation
C00101.hsa00230	C00101	hsa00230	1.66137582359801e-12	36	181	Purine metabolism	Metabolism	Nucleotide metabolism
C00101.hsa00670	C00101	hsa00670	4.56760357106105e-40	36	28	One carbon pool by folate	Metabolism	Metabolism of cofactors and vitamins
C00272.hsa00380	C00272	hsa00380	1.3513678352447e-24	30	79	Tryptophan metabolism	Metabolism	Amino acid metabolism
C00272.hsa00790	C00272	hsa00790	3.62659569647488e-13	30	52	Folate biosynthesis	Metabolism	Metabolism of cofactors and vitamins
RARA.hsa05221	RARA	hsa05221	1.38730249061294e-21	13	66	Acute myeloid leukemia	Human Diseases	Cancer specific types
EPAS1.hsa00020	EPAS1	hsa00020	2.22277034282987e-09	19	50	Citrate cycle (TCA cycle)	Metabolism	Carbohydrate metabolism
EPAS1.hsa05200	EPAS1	hsa05200	1.01310226617851e-07	19	484	Pathways in cancer	Human Diseases	Cancer overview
C00097.hsa00270	C00097	hsa00270	1.26671714986275e-12	24	76	Cysteine and methionine metabolism	Metabolism	Amino acid metabolism
C00097.hsa00380	C00097	hsa00380	1.81946150471412e-12	24	79	Tryptophan metabolism	Metabolism	Amino acid metabolism
C00097.hsa00450	C00097	hsa00450	1.81812554601573e-11	24	37	Selenocompound metabolism	Metabolism	Metabolism of other amino acids
GGT1.hsa00430	GGT1	hsa00430	7.94418555121798e-12	21	19	Taurine and hypotaurine metabolism	Metabolism	Metabolism of other amino acids
GGT1.hsa00480	GGT1	hsa00480	6.01917122763388e-28	21	84	Glutathione metabolism	Metabolism	Metabolism of other amino acids
C00575.hsa04971	C00575	hsa04971	2.51084925300336e-10	21	61	Gastric acid secretion	Organismal Systems	Digestive system
HTT.hsa05016	HTT	hsa05016	5.18643503878871e-29	13	31	Huntington disease	Human Diseases	Neurodegenerative disease
C00369.hsa00500	C00369	hsa00500	1.02214437319874e-35	16	54	Starch and sucrose metabolism	Metabolism	Carbohydrate metabolism
C00073.hsa00270	C00073	hsa00270	1.26713452782156e-22	24	76	Cysteine and methionine metabolism	Metabolism	Amino acid metabolism
C05966.hsa00480	C05966	hsa00480	1.21614374546994e-15	18	84	Glutathione metabolism	Metabolism	Metabolism of other amino acids
C05966.hsa00590	C05966	hsa00590	2.59532136735892e-21	18	99	Arachidonic acid metabolism	Metabolism	Lipid metabolism
STK3.hsa04392	STK3	hsa04392	5.42271623645841e-50	19	28	Hippo signaling pathway multiple species	Environmental Information Processing	Signal transduction
GLB1.hsa00520	GLB1	hsa00520	7.7043050153865e-09	25	81	Amino sugar and nucleotide sugar metabolism	Metabolism	Carbohydrate metabolism
GLB1.hsa00531	GLB1	hsa00531	1.54907985518198e-21	25	42	Glycosaminoglycan degradation	Metabolism	Glycan biosynthesis and metabolism
GLB1.hsa00600	GLB1	hsa00600	2.21110504030948e-09	25	68	Sphingolipid metabolism	Metabolism	Lipid metabolism
GLA.hsa00052	GLA	hsa00052	7.27616137766399e-13	29	58	Galactose metabolism	Metabolism	Carbohydrate metabolism
GLA.hsa00603	GLA	hsa00603	4.66788562293876e-33	29	30	Glycosphingolipid biosynthesis globo and isoglobo series	Metabolism	Glycan biosynthesis and metabolism
DHCR24.hsa00100	DHCR24	hsa00100	3.24059307339692e-72	32	58	Steroid biosynthesis	Metabolism	Lipid metabolism
AKR1B1.hsa00040	AKR1B1	hsa00040	2.73411780862965e-13	20	48	Pentose and glucuronate interconversions	Metabolism	Carbohydrate metabolism
AKR1B1.hsa00052	AKR1B1	hsa00052	1.16696651269347e-10	20	58	Galactose metabolism	Metabolism	Carbohydrate metabolism
AKR1B1.hsa00790	AKR1B1	hsa00790	4.49643623960257e-15	20	52	Folate biosynthesis	Metabolism	Metabolism of cofactors and vitamins
C00006.hsa00480	C00006	hsa00480	1.68585817379305e-09	20	84	Glutathione metabolism	Metabolism	Metabolism of other amino acids
C00006.hsa01200	C00006	hsa01200	2.72266183857786e-17	20	167	Carbon metabolism	Metabolism	Global and overview maps
CEPT1.hsa00440	CEPT1	hsa00440	2.07873280504213e-31	17	11	Phosphonate and phosphinate metabolism	Metabolism	Metabolism of other amino acids
CEPT1.hsa00564	CEPT1	hsa00564	6.5012897483363e-09	17	123	Glycerophospholipid metabolism	Metabolism	Lipid metabolism
G00157.hsa00532	G00157	hsa00532	7.47083702721119e-42	25	21	Glycosaminoglycan biosynthesis chondroitin sulfate dermatan sulfate	Metabolism	Glycan biosynthesis and metabolism
G00157.hsa00534	G00157	hsa00534	1.57853932528119e-23	25	9	Glycosaminoglycan biosynthesis heparan sulfate heparin	Metabolism	Glycan biosynthesis and metabolism
FIP1L1.hsa03015	FIP1L1	hsa03015	5.76650784036157e-17	8	70	mRNA surveillance pathway	Genetic Information Processing	Translation
STT3B.hsa00510	STT3B	hsa00510	3.11980810751237e-22	11	84	NGlycan biosynthesis	Metabolism	Glycan biosynthesis and metabolism
HSD17B12.hsa01212	HSD17B12	hsa01212	5.31466934473816e-16	12	144	Fatty acid metabolism	Metabolism	Global and overview maps
C01134.hsa00770	C01134	hsa00770	1.07762725719213e-38	16	38	Pantothenate and CoA biosynthesis	Metabolism	Metabolism of cofactors and vitamins
MLKL.hsa04217	MLKL	hsa04217	6.43004314831015e-24	20	157	Necroptosis	Environmental Information Processing	Cell growth and death
PRKN.hsa04137	PRKN	hsa04137	3.57163923829723e-24	18	62	Mitophagy animal	Environmental Information Processing	Transport and catabolism
PRKN.hsa05012	PRKN	hsa05012	9.16984984132418e-09	18	31	Parkinson disease	Human Diseases	Neurodegenerative disease
DPM2.hsa00051	DPM2	hsa00051	3.15855685621928e-09	20	50	Fructose and mannose metabolism	Metabolism	Carbohydrate metabolism
DPM2.hsa00510	DPM2	hsa00510	4.72200777149424e-26	20	84	NGlycan biosynthesis	Metabolism	Glycan biosynthesis and metabolism
PYCARD.hsa04621	PYCARD	hsa04621	1.70636338770002e-36	21	151	NODlike receptor signaling pathway	Organismal Systems	Immune system
C00062.hsa00220	C00062	hsa00220	6.6948035233577e-32	22	34	Arginine biosynthesis	Metabolism	Amino acid metabolism
C00448.hsa00900	C00448	hsa00900	5.81795951042361e-56	23	40	Terpenoid backbone biosynthesis	Metabolism	Metabolism of terpenoids and polyketides
C14818.hsa00860	C14818	hsa00860	4.64140621678341e-28	23	72	Porphyrin and chlorophyll metabolism	Metabolism	Metabolism of cofactors and vitamins
C14818.hsa04216	C14818	hsa04216	2.06456188564453e-08	23	28	Ferroptosis	Environmental Information Processing	Cell growth and death
CHKA.hsa00564	CHKA	hsa00564	1.04455336865906e-16	12	123	Glycerophospholipid metabolism	Metabolism	Lipid metabolism
XDH.hsa00232	XDH	hsa00232	4.00992331223962e-15	21	15	Caffeine metabolism	Metabolism	Biosynthesis of other secondary metabolites
XDH.hsa00983	XDH	hsa00983	2.68955741046142e-13	21	116	Drug metabolism other enzymes	Metabolism	Xenobiotics biodegradation and metabolism
C00158.hsa00020	C00158	hsa00020	2.22277034282987e-09	19	50	Citrate cycle (TCA cycle)	Metabolism	Carbohydrate metabolism
C00158.hsa00250	C00158	hsa00250	1.44895980309649e-12	19	62	Alanine aspartate and glutamate metabolism	Metabolism	Amino acid metabolism
C00158.hsa04974	C00158	hsa04974	3.61667194255724e-11	19	4	Protein digestion and absorption	Organismal Systems	Digestive system
BLM.hsa03460	BLM	hsa03460	2.11277193867201e-21	9	40	Fanconi anemia pathway	Genetic Information Processing	Replication and repair
C00083.hsa00062	C00083	hsa00062	2.50261527792495e-20	11	66	Fatty acid elongation	Metabolism	Lipid metabolism
TYMP.hsa00240	TYMP	hsa00240	2.3561424225692e-19	18	94	Pyrimidine metabolism	Metabolism	Nucleotide metabolism
TYMP.hsa00983	TYMP	hsa00983	3.47605597945287e-14	18	116	Drug metabolism other enzymes	Metabolism	Xenobiotics biodegradation and metabolism
TAS1R3.hsa04742	TAS1R3	hsa04742	1.13078580207337e-19	11	76	Taste transduction	Organismal Systems	Sensory system
EIF4E.hsa03013	EIF4E	hsa03013	2.40386295027324e-13	10	121	RNA transport	Genetic Information Processing	Translation
C00103.hsa00052	C00103	hsa00052	2.3607501500454e-17	18	58	Galactose metabolism	Metabolism	Carbohydrate metabolism
C00103.hsa00500	C00103	hsa00500	1.08715828644086e-17	18	54	Starch and sucrose metabolism	Metabolism	Carbohydrate metabolism
C00137.hsa00562	C00137	hsa00562	9.54208743641209e-12	16	96	Inositol phosphate metabolism	Metabolism	Carbohydrate metabolism
C00137.hsa00920	C00137	hsa00920	7.04032882666269e-16	16	16	Sulfur metabolism	Metabolism	Energy metabolism
G12336.hsa00531	G12336	hsa00531	8.59333224182894e-25	12	42	Glycosaminoglycan degradation	Metabolism	Glycan biosynthesis and metabolism
SERPINE1.hsa04610	SERPINE1	hsa04610	4.94024063373845e-30	15	54	Complement and coagulation cascades	Organismal Systems	Immune system
SEC13.hsa04141	SEC13	hsa04141	3.44052965729014e-27	12	50	Protein processing in endoplasmic reticulum	Genetic Information Processing	Folding sorting and degradation
C00631.hsa00010	C00631	hsa00010	1.06859289978245e-18	11	94	Glycolysis Gluconeogenesis	Metabolism	Carbohydrate metabolism
C00011.hsa00910	C00011	hsa00910	1.05544599085744e-40	15	23	Nitrogen metabolism	Metabolism	Energy metabolism
CES1.hsa00232	CES1	hsa00232	1.71506183234168e-08	15	15	Caffeine metabolism	Metabolism	Biosynthesis of other secondary metabolites
CES1.hsa00983	CES1	hsa00983	2.91340629703223e-22	15	116	Drug metabolism other enzymes	Metabolism	Xenobiotics biodegradation and metabolism
MPST.hsa00920	MPST	hsa00920	8.09351459912511e-21	19	16	Sulfur metabolism	Metabolism	Energy metabolism
MPST.hsa04122	MPST	hsa04122	4.18358326995981e-15	19	8	Sulfur relay system	Genetic Information Processing	Folding sorting and degradation
C00148.hsa00330	C00148	hsa00330	6.22059281422346e-26	13	88	Arginine and proline metabolism	Metabolism	Amino acid metabolism
PNPO.hsa00750	PNPO	hsa00750	3.26162347991137e-29	10	15	Vitamin B6 metabolism	Metabolism	Metabolism of cofactors and vitamins
CD38.hsa00760	CD38	hsa00760	1.52156440537613e-11	11	43	Nicotinate and nicotinamide metabolism	Metabolism	Metabolism of cofactors and vitamins
CD38.hsa04972	CD38	hsa04972	2.50938053216661e-09	11	42	Pancreatic secretion	Organismal Systems	Digestive system
MIR21.hsa05206	MIR21	hsa05206	7.03435013518653e-09	14	260	MicroRNAs in cancer	Human Diseases	Cancer overview
BRCA1.hsa03440	BRCA1	hsa03440	1.70501861373695e-18	15	18	Homologous recombination	Genetic Information Processing	Replication and repair
BRCA1.hsa03460	BRCA1	hsa03460	1.03279693861942e-17	15	40	Fanconi anemia pathway	Genetic Information Processing	Replication and repair
LYPLA1.hsa00564	LYPLA1	hsa00564	2.75012108897851e-13	10	123	Glycerophospholipid metabolism	Metabolism	Lipid metabolism
PDX1.hsa04950	PDX1	hsa04950	2.00084414640152e-37	14	24	Maturity onset diabetes of the young	Human Diseases	Endocrine and metabolic disease
CARNS1.hsa00340	CARNS1	hsa00340	1.10257838439233e-15	14	39	Histidine metabolism	Metabolism	Amino acid metabolism
RBP2.hsa00130	RBP2	hsa00130	9.99726965988011e-25	14	19	Ubiquinone and other terpenoidquinone biosynthesis	Metabolism	Metabolism of cofactors and vitamins
RBP2.hsa04977	RBP2	hsa04977	6.02330328001288e-12	14	11	Vitamin digestion and absorption	Organismal Systems	Digestive system
ALG9.hsa00510	ALG9	hsa00510	2.13816576175842e-42	21	84	NGlycan biosynthesis	Metabolism	Glycan biosynthesis and metabolism
MIR200C.hsa05206	MIR200C	hsa05206	1.24634204744e-16	11	260	MicroRNAs in cancer	Human Diseases	Cancer overview
C00049.hsa00250	C00049	hsa00250	5.95521165695864e-14	14	62	Alanine aspartate and glutamate metabolism	Metabolism	Amino acid metabolism
HSD3B7.hsa00120	HSD3B7	hsa00120	2.10041342066e-35	18	63	Primary bile acid biosynthesis	Metabolism	Lipid metabolism
SLC27A5.hsa00120	SLC27A5	hsa00120	7.56245455593631e-26	12	63	Primary bile acid biosynthesis	Metabolism	Lipid metabolism
C00100.hsa00640	C00100	hsa00640	3.47433763693263e-21	11	55	Propanoate metabolism	Metabolism	Carbohydrate metabolism
C01081.hsa00730	C01081	hsa00730	1.57257972907649e-15	13	22	Thiamine metabolism	Metabolism	Metabolism of cofactors and vitamins
C01081.hsa00790	C01081	hsa00790	1.98865773756692e-17	13	52	Folate biosynthesis	Metabolism	Metabolism of cofactors and vitamins
C05703.hsa00450	C05703	hsa00450	5.25003377654993e-29	12	37	Selenocompound metabolism	Metabolism	Metabolism of other amino acids
IL1RAP.hsa04060	IL1RAP	hsa04060	7.81326346548671e-15	10	281	Cytokinecytokine receptor interaction	Environmental Information Processing	Signaling molecules and interaction
C01204.hsa04070	C01204	hsa04070	3.45967846463105e-19	10	106	Phosphatidylinositol signaling system	Environmental Information Processing	Signal transduction
C02686.hsa00600	C02686	hsa00600	1.68207282620205e-25	15	68	Sphingolipid metabolism	Metabolism	Lipid metabolism
C00070.hsa04978	C00070	hsa04978	1.0392371503915e-33	13	27	Mineral absorption	Organismal Systems	Digestive system
CYP27A1.hsa00120	CYP27A1	hsa00120	7.56245455593631e-26	12	63	Primary bile acid biosynthesis	Metabolism	Lipid metabolism
PIGF.hsa00563	PIGF	hsa00563	3.78328921191577e-24	10	37	Glycosylphosphatidylinositol (GPI)anchor biosynthesis	Metabolism	Glycan biosynthesis and metabolism
ESPL1.hsa04110	ESPL1	hsa04110	3.85910462874502e-13	7	123	Cell cycle	Environmental Information Processing	Cell growth and death
SP1.hsa05231	SP1	hsa05231	5.5792160570751e-23	13	86	Choline metabolism in cancer	Human Diseases	Cancer overview
G00012.hsa00510	G00012	hsa00510	3.09485821667127e-32	16	84	NGlycan biosynthesis	Metabolism	Glycan biosynthesis and metabolism
G10617.hsa00563	G10617	hsa00563	2.01573014318993e-36	15	37	Glycosylphosphatidylinositol (GPI)anchor biosynthesis	Metabolism	Glycan biosynthesis and metabolism
AGXT.hsa00630	AGXT	hsa00630	6.86376400523477e-23	12	60	Glyoxylate and dicarboxylate metabolism	Metabolism	Carbohydrate metabolism
C00082.hsa00350	C00082	hsa00350	2.67210062705013e-16	12	77	Tyrosine metabolism	Metabolism	Amino acid metabolism
C1QBP.hsa05168	C1QBP	hsa05168	3.35011770750819e-21	11	103	Herpes simplex virus 1 infection	Human Diseases	Infectious disease viral
ALOX15.hsa00330	ALOX15	hsa00330	6.28603068542326e-14	11	88	Arginine and proline metabolism	Metabolism	Amino acid metabolism
ALOX15.hsa04216	ALOX15	hsa04216	6.18661301026721e-08	11	28	Ferroptosis	Environmental Information Processing	Cell growth and death
CD28.hsa04514	CD28	hsa04514	1.0167906387249e-16	9	123	Cell adhesion molecules (CAMs)	Environmental Information Processing	Signaling molecules and interaction
C03402.hsa00970	C03402	hsa00970	6.01390329393174e-19	11	89	AminoacyltRNA biosynthesis	Genetic Information Processing	Translation
KLRC4KLRK1.hsa04650	KLRC4KLRK1	hsa04650	2.46382531736158e-18	10	128	Natural killer cell mediated cytotoxicity	Organismal Systems	Immune system
NR1H4.hsa04976	NR1H4	hsa04976	1.10834046393831e-28	12	39	Bile secretion	Organismal Systems	Digestive system
C00645.hsa00520	C00645	hsa00520	1.94489007891091e-26	13	81	Amino sugar and nucleotide sugar metabolism	Metabolism	Carbohydrate metabolism
RSPO1.hsa04310	RSPO1	hsa04310	1.92846647883048e-12	7	154	Wnt signaling pathway	Environmental Information Processing	Signal transduction
CSNK2A1.hsa05168	CSNK2A1	hsa05168	7.89872821996311e-12	6	103	Herpes simplex virus 1 infection	Human Diseases	Infectious disease viral
C00427.hsa00590	C00427	hsa00590	2.11720558956917e-21	11	99	Arachidonic acid metabolism	Metabolism	Lipid metabolism
CRPPA.hsa00515	CRPPA	hsa00515	2.23257869595495e-37	15	33	Mannose type Oglycan biosynthesis	Metabolism	Glycan biosynthesis and metabolism
C00300.hsa00330	C00300	hsa00330	5.37588393181506e-22	11	88	Arginine and proline metabolism	Metabolism	Amino acid metabolism
C04076.hsa00310	C04076	hsa00310	3.50174815265667e-12	16	85	Lysine degradation	Metabolism	Amino acid metabolism
C04076.hsa00780	C04076	hsa00780	1.05956581131795e-16	16	13	Biotin metabolism	Metabolism	Metabolism of cofactors and vitamins
RAB11B.hsa04144	RAB11B	hsa04144	1.31152959806896e-21	11	95	Endocytosis	Environmental Information Processing	Transport and catabolism
SRM.hsa00330	SRM	hsa00330	4.01671199813753e-12	10	88	Arginine and proline metabolism	Metabolism	Amino acid metabolism
SRM.hsa00480	SRM	hsa00480	4.54083178864216e-10	10	84	Glutathione metabolism	Metabolism	Metabolism of other amino acids
G00015.hsa00510	G00015	hsa00510	3.2022777256525e-24	12	84	NGlycan biosynthesis	Metabolism	Glycan biosynthesis and metabolism
RHO.hsa04744	RHO	hsa04744	1.42875006471862e-17	7	31	Phototransduction	Organismal Systems	Sensory system
TJP1.hsa05120	TJP1	hsa05120	3.77325005285884e-12	5	39	Epithelial cell signaling in Helicobacter pylori infection	Human Diseases	Infectious disease bacterial
NRXN3.hsa04514	NRXN3	hsa04514	6.2908394735023e-15	8	123	Cell adhesion molecules (CAMs)	Environmental Information Processing	Signaling molecules and interaction
RAN.hsa03013	RAN	hsa03013	3.31684487818911e-22	12	121	RNA transport	Genetic Information Processing	Translation
GUCY2D.hsa04744	GUCY2D	hsa04744	2.83858347858039e-14	7	31	Phototransduction	Organismal Systems	Sensory system
C00061.hsa00740	C00061	hsa00740	3.0236390629629e-24	8	12	Riboflavin metabolism	Metabolism	Metabolism of cofactors and vitamins
CALCRL.hsa04270	CALCRL	hsa04270	7.13156529603339e-13	7	134	Vascular smooth muscle contraction	Organismal Systems	Circulatory system
SERPINC1.hsa04610	SERPINC1	hsa04610	6.35554142691024e-18	8	54	Complement and coagulation cascades	Organismal Systems	Immune system
FECH.hsa00860	FECH	hsa00860	5.07637676369265e-23	11	72	Porphyrin and chlorophyll metabolism	Metabolism	Metabolism of cofactors and vitamins
C07108.hsa00982	C07108	hsa00982	4.58747770116941e-13	7	126	Drug metabolism cytochrome P450	Metabolism	Xenobiotics biodegradation and metabolism
PRNP.hsa04514	PRNP	hsa04514	7.60575445399756e-08	8	123	Cell adhesion molecules (CAMs)	Environmental Information Processing	Signaling molecules and interaction
PRNP.hsa05020	PRNP	hsa05020	7.42616278152074e-12	8	21	Prion diseases	Human Diseases	Neurodegenerative disease
IDS.hsa00531	IDS	hsa00531	3.1339282083773e-28	12	42	Glycosaminoglycan degradation	Metabolism	Glycan biosynthesis and metabolism
CYP4F3.hsa00590	CYP4F3	hsa00590	1.04575680048888e-15	8	99	Arachidonic acid metabolism	Metabolism	Lipid metabolism
PIPOX.hsa00260	PIPOX	hsa00260	2.00154015728625e-15	10	68	Glycine serine and threonine metabolism	Metabolism	Amino acid metabolism
HSD17B4.hsa00120	HSD17B4	hsa00120	1.06735554311784e-13	9	63	Primary bile acid biosynthesis	Metabolism	Lipid metabolism
CFL1.hsa04810	CFL1	hsa04810	2.45084904587591e-08	5	216	Regulation of actin cytoskeleton	Environmental Information Processing	Cell motility
C00357.hsa00520	C00357	hsa00520	2.01579415317819e-18	9	81	Amino sugar and nucleotide sugar metabolism	Metabolism	Carbohydrate metabolism
SEC22B.hsa04130	SEC22B	hsa04130	2.61182950138426e-18	7	25	SNARE interactions in vesicular transport	Genetic Information Processing	Folding sorting and degradation
DAO.hsa00330	DAO	hsa00330	1.09359524578832e-11	11	88	Arginine and proline metabolism	Metabolism	Amino acid metabolism
DAO.hsa00472	DAO	hsa00472	3.02773830699545e-15	11	5	DArginine and Dornithine metabolism	Metabolism	Metabolism of other amino acids
SLC12A2.hsa05110	SLC12A2	hsa05110	1.26668429534078e-09	4	44	Vibrio cholerae infection	Human Diseases	Infectious disease bacterial
CYP27B1.hsa00100	CYP27B1	hsa00100	1.17084913642866e-17	8	58	Steroid biosynthesis	Metabolism	Lipid metabolism
C00996.hsa00520	C00996	hsa00520	1.88930661505783e-14	7	81	Amino sugar and nucleotide sugar metabolism	Metabolism	Carbohydrate metabolism
ERO1A.hsa04141	ERO1A	hsa04141	5.42710677445527e-16	7	50	Protein processing in endoplasmic reticulum	Genetic Information Processing	Folding sorting and degradation
C00430.hsa00860	C00430	hsa00860	6.57640087004394e-19	9	72	Porphyrin and chlorophyll metabolism	Metabolism	Metabolism of cofactors and vitamins
C00290.hsa04610	C00290	hsa04610	1.42674501504493e-13	6	54	Complement and coagulation cascades	Organismal Systems	Immune system
CSTF1.hsa03015	CSTF1	hsa03015	7.93176604283594e-11	5	70	mRNA surveillance pathway	Genetic Information Processing	Translation
LIAS.hsa00785	LIAS	hsa00785	4.34671021657454e-23	7	8	Lipoic acid metabolism	Metabolism	Metabolism of cofactors and vitamins
DDX20.hsa03013	DDX20	hsa03013	1.37421300330217e-18	10	121	RNA transport	Genetic Information Processing	Translation
C15606.hsa00270	C15606	hsa00270	1.15178557866769e-16	8	76	Cysteine and methionine metabolism	Metabolism	Amino acid metabolism
VCP.hsa04141	VCP	hsa04141	8.77834520768137e-14	6	50	Protein processing in endoplasmic reticulum	Genetic Information Processing	Folding sorting and degradation
ORAI1.hsa04020	ORAI1	hsa04020	1.87591178730351e-09	5	130	Calcium signaling pathway	Environmental Information Processing	Signal transduction
C00269.hsa00564	C00269	hsa00564	2.34745706348533e-11	6	123	Glycerophospholipid metabolism	Metabolism	Lipid metabolism
KCNK5.hsa04742	KCNK5	hsa04742	1.20769539684053e-12	6	76	Taste transduction	Organismal Systems	Sensory system
NUDT2.hsa00230	NUDT2	hsa00230	5.89659920123567e-08	6	181	Purine metabolism	Metabolism	Nucleotide metabolism
SARS2.hsa00970	SARS2	hsa00970	3.74375009960688e-14	7	89	AminoacyltRNA biosynthesis	Genetic Information Processing	Translation
C00188.hsa00970	C00188	hsa00970	2.72022246139509e-10	5	89	AminoacyltRNA biosynthesis	Genetic Information Processing	Translation
RAD50.hsa03440	RAD50	hsa03440	2.85526732307151e-11	4	18	Homologous recombination	Genetic Information Processing	Replication and repair
UMPS.hsa00240	UMPS	hsa00240	3.59730817983932e-10	5	94	Pyrimidine metabolism	Metabolism	Nucleotide metabolism
MCEE.hsa00630	MCEE	hsa00630	6.73951374584629e-08	6	60	Glyoxylate and dicarboxylate metabolism	Metabolism	Carbohydrate metabolism
FAH.hsa00350	FAH	hsa00350	1.30975416277071e-12	6	77	Tyrosine metabolism	Metabolism	Amino acid metabolism
NUP37.hsa03013	NUP37	hsa03013	2.12312989908189e-11	6	121	RNA transport	Genetic Information Processing	Translation
FDFT1.hsa00100	FDFT1	hsa00100	2.23594092726241e-13	6	58	Steroid biosynthesis	Metabolism	Lipid metabolism
NR0B2.hsa04976	NR0B2	hsa04976	1.80233916545659e-14	6	39	Bile secretion	Organismal Systems	Digestive system
C00439.hsa00340	C00439	hsa00340	1.80233916545659e-14	6	39	Histidine metabolism	Metabolism	Amino acid metabolism
MMAB.hsa00860	MMAB	hsa00860	8.00397625063993e-15	7	72	Porphyrin and chlorophyll metabolism	Metabolism	Metabolism of cofactors and vitamins
C00418.hsa00900	C00418	hsa00900	2.12039901818422e-14	6	40	Terpenoid backbone biosynthesis	Metabolism	Metabolism of terpenoids and polyketides
CTTN.hsa05100	CTTN	hsa05100	2.73233220221704e-09	4	53	Bacterial invasion of epithelial cells	Human Diseases	Infectious disease bacterial
TRPA1.hsa04750	TRPA1	hsa04750	1.35847149413729e-09	5	122	Inflammatory mediator regulation of TRP channels	Organismal Systems	Sensory system
FPGT.hsa00051	FPGT	hsa00051	8.77834520768137e-14	6	50	Fructose and mannose metabolism	Metabolism	Carbohydrate metabolism
TNFSF13B.hsa04672	TNFSF13B	hsa04672	1.39497537516075e-10	4	26	Intestinal immune network for IgA production	Organismal Systems	Immune system
AGTR2.hsa04614	AGTR2	hsa04614	6.67162135946446e-12	4	13	Reninangiotensin system	Organismal Systems	Endocrine system
LDHD.hsa00620	LDHD	hsa00620	3.89880092334351e-11	5	61	Pyruvate metabolism	Metabolism	Carbohydrate metabolism
DCT.hsa00350	DCT	hsa00350	1.29483751813916e-10	5	77	Tyrosine metabolism	Metabolism	Amino acid metabolism
BABAM1.hsa03440	BABAM1	hsa03440	5.61507831479157e-14	5	18	Homologous recombination	Genetic Information Processing	Replication and repair
PEX14.hsa04146	PEX14	hsa04146	3.66998582666115e-16	5	8	Peroxisome	Environmental Information Processing	Transport and catabolism
C00632.hsa00380	C00632	hsa00380	1.47700643961006e-10	5	79	Tryptophan metabolism	Metabolism	Amino acid metabolism
EPRS.hsa00970	EPRS	hsa00970	2.27826631796137e-08	4	89	AminoacyltRNA biosynthesis	Genetic Information Processing	Translation
ASMT.hsa00380	ASMT	hsa00380	1.40197451247786e-08	4	79	Tryptophan metabolism	Metabolism	Amino acid metabolism
MSMO1.hsa00100	MSMO1	hsa00100	3.95883747437761e-09	4	58	Steroid biosynthesis	Metabolism	Lipid metabolism
CNTN1.hsa04514	CNTN1	hsa04514	8.47121424093355e-08	4	123	Cell adhesion molecules (CAMs)	Environmental Information Processing	Signaling molecules and interaction
GBA3.hsa00500	GBA3	hsa00500	2.9509187783944e-09	4	54	Starch and sucrose metabolism	Metabolism	Carbohydrate metabolism
THOC1.hsa03013	THOC1	hsa03013	7.92701521865848e-08	4	121	RNA transport	Genetic Information Processing	Translation
TRPV3.hsa04750	TRPV3	hsa04750	8.19572759895195e-08	4	122	Inflammatory mediator regulation of TRP channels	Organismal Systems	Sensory system
PLEKHM2.hsa05132	PLEKHM2	hsa05132	8.06660606556419e-09	4	69	Salmonella infection	Human Diseases	Infectious disease bacterial
HPR.hsa05143	HPR	hsa05143	1.39497537516075e-10	4	26	African trypanosomiasis	Human Diseases	Infectious disease parasitic
COQ5.hsa00130	COQ5	hsa00130	3.61667194255724e-11	4	19	Ubiquinone and other terpenoidquinone biosynthesis	Metabolism	Metabolism of cofactors and vitamins
C00217.hsa00471	C00217	hsa00471	1.99308856277149e-09	3	10	DGlutamine and Dglutamate metabolism	Metabolism	Metabolism of other amino acids
GLYAT.hsa00360	GLYAT	hsa00360	4.85815337175549e-08	3	27	Phenylalanine metabolism	Metabolism	Amino acid metabolism
DSE.hsa00532	DSE	hsa00532	2.20900649040506e-08	3	21	Glycosaminoglycan biosynthesis chondroitin sulfate dermatan sulfate	Metabolism	Glycan biosynthesis and metabolism
SBDS.hsa03008	SBDS	hsa03008	1.6609071356429e-11	3	3	Ribosome biogenesis in eukaryotes	Genetic Information Processing	Translation
PEX6.hsa04146	PEX6	hsa04146	9.3010799596003e-10	3	8	Peroxisome	Environmental Information Processing	Transport and catabolism
C05776.hsa04977	C05776	hsa04977	2.74049677381079e-09	3	11	Vitamin digestion and absorption	Organismal Systems	Digestive system
